# Supplementary material for: Quantification of unbound concentration of ticagrelor in plasma as a proof of mechanism biomarker of the reversal agent, MEDI2452
Source: PLoS One. 2018 Jul 26;13(7):e0201202. doi: 10.1371/journal.pone.0201202 (PMC6062093; doi:10.1371/journal.pone.0201202)
Supplement: S1 File — (XLSX) [file pone.0201202.s001.xlsx]

## Sheet: Figure 1
Test of volumes in equilibrium plate
Sample name	Position	µM retentate	µM dialysate	fraction unbound	PPB	plasma volume
100_1	A3;A10	0.928	0.00255	0.00274784	0.997252	100µl
130_4	A4; A9	0.813	0.0025	0.00307503	0.996925	130µl
100_2	B3; B10	0.853	0.00262	0.00307151	0.996928	100µl
130_5	B4; B9	0.953	0.00261	0.00273872	0.997261	130µl
100_3	C3; C10	0.816	0.00283	0.00346814	0.996532	100µl
150_1	C4; C9	0.84	0.00261	0.00310714	0.996893	150µl
100_4	D3, D10	0.811	0.00261	0.00321825	0.996782	100µl
150_2	D4; D9	0.933	0.00253	0.00271168	0.997288	150µl
100_5	E3, E10	0.842	0.00263	0.00312352	0.996876	100µl
150_3	E4; E9	0.986	0.00275	0.00278905	0.997211	150µl
130_1	F3; F10	0.825	0.00271	0.00328485	0.996715	130µl
150_4	F4; F9	0.818	0.00259	0.00316626	0.996834	150µl
130_2	G3; G10	0.863	0.00269	0.00311703	0.996883	130µl
150_5	G4; G9	0.837	0.00265	0.00316607	0.996834	150µl
130_3	H3; H10	0.906	0.00253	0.00279249	0.997208	130µl
	fu 100µL	fu 130µL	fu 150µL	Mean	deviation between groups
	0.275	0.308	0.311
	0.307	0.274	0.271
	0.347	0.328	0.279
	0.322	0.312	0.317
	0.312	0.279	0.317
Mean	0.3126	0.3002	0.299	0.303933	0.0075295
SD	0.0260634	0.0229608	0.0222261	0.0237501
RSD	0.0833761	0.0764851	0.0743348		0.0247735

## Sheet: Figure 2
Concentration dependent fu test
Conc. Added (µM)	Measured Plasma conc. (nM)	Measured Buffer conc. (nM)	fu	fu %	PPB %	Mean fu	SD fu	RSD
0.025	19.6	0.0676	0.00344898	0.344898	99.6551
0.025	18	0.0687	0.00381667	0.381667	99.6183
0.025	14.6	0.0564	0.00386301	0.386301	99.6137	0.370955	0.022685	0.061153
0.1	81.1	0.266	0.0032799	0.32799	99.672
0.1	75.3	0.267	0.00354582	0.354582	99.6454
0.1	71	0.276	0.00388732	0.388732	99.6113	0.357101	0.0304494	0.0852683
1	852	2.97	0.00348592	0.348592	99.6514
1	880	2.74	0.00311364	0.311364	99.6886
1	900	2.92	0.00324444	0.324444	99.6756	0.328133	0.0188861	0.0575562
10	8740	30.6	0.00350114	0.350114	99.6499
10	7810	29.7	0.00380282	0.380282	99.6197
10	9130	30.7	0.00336254	0.336254	99.6637	0.35555	0.0225115	0.0633145
					Avverage:	0.352935	0.0179263	0.0507921

## Sheet: Table 1
Adsorption test
Test 1
	id	Sample Text	RT	Area	recovery	Mean	SD
	1	buffert 1 generic	1.2	109316
	2	buffert 6 generic	1.2	32359.9	0.296022
	3	buffert 1 generic	1.2	113196		0.380277	0.119155
	4	buffert 6 generic	1.2	52583.2	0.464532
	7	buffert 1 low binding	1.2	367966
	8	buffert 6 low binding	1.2	263974	0.717387
	9	buffert 1 low binding	1.2	388913		0.730274	0.0182251
	10	buffert 6 low binding	1.2	289025	0.743162
Test 2
	id	Sample Text	RT	Area	recovery	Mean	SD
	3	Low bind AcN:buffer 1:1 tube 6	1.24	853920
	4	Low bind AcN:buffer 1:1 tube 1	1.24	824758	1.03536
	9	Low bind AcN:buffer 1:1 tube 6	1.24	832224		1.02289	0.0176265
	10	Low bind AcN:buffer 1:1 tube 1	1.24	823633	1.01043
	15	AcN:buffer 1:1 tube 6	1.24	873406
	16	AcN:buffer 1:1 tube 1	1.24	855660	1.02074
	21	AcN:buffer 1:1 tube 6	1.24	877476		1.01248	0.0116741
	22	AcN:buffer 1:1 tube 1	1.24	873780	1.00423

## Sheet: Figure 3
Total Tica concentration experiment with MEDI2452
No FA vortex 1'
Donor		K39 (test 4 150324)	K39 (test 4 150324)	K155 (test 4 150324)	K155 (test 4 150324)	MEAN( N=4)
	0	0.822	0.682	0.789	0.894
	0.25	0.663	0.839	0.65	0.608
	0.5	0.603	0.651	0.641	0.607
	0.85	0.629	0.619	0.532	0.437
	1	0.45	0.61	0.397	0.5
	2	0.346	0.428	0.362	0.456
	0	1	1	1	1	1
	0.25	0.806569	1.23021	0.823828	0.680089	0.885173
	0.5	0.733577	0.954545	0.812421	0.678971	0.794878
	0.85	0.765207	0.907625	0.674271	0.488814	0.708979
	1	0.547445	0.894428	0.503169	0.559284	0.626082
	2	0.420925	0.627566	0.458809	0.510067	0.504342
FA after ACN
Donor		K266 (150401)	K266 (150401)	MEAN (N =2)
	0	0.649	0.649
	0.25	0.541	0.617
	0.5	0.463	0.446
	0.85	0.436	0.376
	1	0.41	0.374
	2	0.422	0.412
	0	1	1	1
	0.25	0.83359	0.950693	0.892142
	0.5	0.713405	0.687211	0.700308
	0.85	0.671803	0.579353	0.625578
	1	0.631741	0.576271	0.604006
	2	0.650231	0.634823	0.642527
FA vortex 10'
Donor		K22 (150408)	K22 (150408)	K190 (150511)	K190 (150511)	K113 (150511)	K113 (150511)	K155 (150511)	K150 (150511)	MEAN (N=8)
	0	0.636	0.705	0.785	0.643	0.99	0.797	0.75	0.721
	0.25	0.712	0.59	0.654	0.821	0.825	0.587	0.681	0.688
	0.5	0.707	0.747	0.761	0.748	0.855	0.708	0.866	0.727
	0.85	0.804	0.589	0.898	0.808	0.937	0.546	0.826	0.71
	1	0.824	0.685	0.949	0.793	0.887	0.699	0.834	0.76
	2	0.784	0.795	0.987	0.654	0.652	0.702	0.766	0.857
	0	1	1	1	1	1	1	1	1	1
	0.25	1.1195	0.836879	0.833121	1.27683	0.833333	0.736512	0.908	0.95423	0.9373
	0.5	1.11164	1.05957	0.969427	1.1633	0.863636	0.888331	1.15467	1.00832	1.02736
	0.85	1.26415	0.835461	1.14395	1.25661	0.946465	0.685069	1.10133	0.984743	1.02722
	1	1.2956	0.971631	1.20892	1.23328	0.89596	0.877039	1.112	1.05409	1.08106
	2	1.2327	1.12766	1.25732	1.01711	0.658586	0.880803	1.02133	1.18863	1.04802
																K266
															0	0.649
															0.25	0.617
															0.5	0.446
															0.7	0.384
															0.85	0.376	0.579353
															1	0.374
															2	0.412	0.634823

## Sheet: Figure 4
FA test in sample preparation
	Sample Text	Conc.	Area	IS Area			Average 0.17% FA plate 1 and 2	Average 1.7% FA plate 1 and 2
11	Total plasma 52:2 0.17% FA plate 1	14	79408	1171		TOTAL PLASMA
12	Total plasma 52:2-2 1.7% FA plate 1	14	95889	1407			13.4	13.75
13	Total plasma 52:3-1 0.17% FA plate 1	15.2	87346	1186			15.05	15.65
14	Total plasma 52:3-2 1.7% FA plate 1	15.6	102714	1356			14.05	15
15	Total plasma 53:2-1 0.17% FA plate 1	13.8	85108	1273			15.8	16.85
16	Total plasma 53:2-2 1.7% FA plate 1	15.3	101820	1370		Mean:	14.575	15.3125
17	Total plasma 53:3-1 0.17% FA plate 1	15.9	93327	1205		SD:	1.06184	1.29317
18	Total plasma 53:3-2 1.7% FA plate 1	17	114567	1386
20	Total plasma 52:2-1 0.17% FA plate 2	12.8	63087	1011
21	Total plasma 52:2-2 1.7% FA plate 2	13.5	76605	1167
22	Total plasma 52:3-1 0.17% FA plate 2	14.9	69999	969
23	Total plasma 52:3-2 1.7% FA plate 2	15.7	81370	1067
24	Total plasma 53:2-1 0.17% FA plate 2	14.3	65720	944
25	Total plasma 53:2-2 1.7% FA plate 2	14.7	80852	1129
26	Total plasma 53:3-1 0.17% FA plate 2	15.7	75081	983
27	Total plasma 53:3-2 1.7% FA plate 2	16.7	93795	1156
38	plasma retentate 52:2-1 0.17% plate 1	7.42	45203	1253		RETENTATE
39	plasma retentate 52:2-2 1.7% plate 1	13.9	83271	1232			8.12	13.75
40	plasma retentate 52:3-1 0.17% plate 1	7.67	46237	1241			8.15	14.35
41	plasma retentate 52:3-2 1.7% plate 1	14	90859	1334			7.85	15.5
42	plasma retentate 53:2-1 0.17% plate 1	7.46	45087	1244			9.365	17.2
43	plasma retentate 53:2-2 1.7% plate 1	14.6	91421	1290		Mean:	8.37125	15.2
44	plasma retentate 53:3-1 0.17% plate 1	8.95	54833	1260		SD:	0.676096	1.51822
45	plasma retentate 53:3-2 1.7% plate 1	17.3	104795	1248
47	plasma retentate 52:2-1 0.17% plate 2	8.82	42576	993
48	plasma retentate 52:2-2 1.7% plate 2	13.6	74110	1124
49	plasma retentate 52:3-1 0.17% plate 2	8.63	45857	1093
50	plasma retentate 52:3-2 1.7% plate 2	14.7	82422	1150
51	plasma retentate 53:2-1 0.17% plate 2	8.24	41365	1033
52	plasma retentate 53:2-2 11.7% plate 2	16.4	80924	1013
53	plasma retentate 53:3-1 0.17% plate 2	9.78	50073	1054
54	plasma retentate 53:3-2 1.7% plate 2	17.1	94056	1133

## Sheet: Figure 7A
Calibration curve -TICA
	Concentration (nM)	Area response no 1	Area response no 2	Area response no 3
	0.03	3.18e-05	3.15e-05	2.99e-05
	0.06	6.63e-05	5.48e-05	5.31e-05
	0.4	0.000396	0.000381	0.000394
	2	0.00201	0.00203	0.00208
	10	0.00998	0.01	0.0101
	50	0.0498	0.05	0.05

## Sheet: Figure 7B
Calibration curve -TAM
	Concentration (nM)	Area response no 1	Area response no 2
	0.0652	6.35e-05	6.18e-05
	0.119	9.99e-05	0.000129
	0.593	0.00059	0.000597
	2.97	0.00318	0.0021
	14.8	0.0155	0.0148
	74	0.0739	0.073

## Sheet: Figure 8
			(nM)		(nM)		(nM)		(nM)		(nM)		(nM)
Reversal vs Tica Free		2014-04-15		2014-04-16		2014-04-23		2014-04-24		2014-04-29		Average		SD	SEM
		Reversal	FreeTica	Reversal	FreeTica	Reversal	FreeTica	Reversal	FreeTica	Reversal	FreeTica	Reversal	FreeTica	Free Tica	Free Tica
	4	85.7143	0.01	65.1163	0.01	76.3158	0.01	88.0597	0.01	69.0476	0.01	76.8507	0.01	0	0
	2	106.122	0.01	65.1163	0.01	78.9474	0.01	88.0597	0.01	73.8095	0.01	82.4111	0.01	0	0
	1	102.041	0.0328	46.5116	0.0661	85.5263	0.01	85.0746	0.0838	71.4286	0.01	78.1164	0.04054	0.029833	0.0133417
	0.5	46.9388	1.06	-20.9302	0.61	27.6316	0.395	8.95522	0.634	38.0952	0.416	20.1381	0.623	0.239204	0.106975
	0.25	20.4082	1.34	-25.5814	0.675	18.4211	0.758	7.46269	1.23	4.7619	1.23	5.09448	1.0466	0.273763	0.122431
	0.1	0	1.74	0	0.892	0	1.27	0	1.19	0	1.13	0	1.2444	0.278031	0.124339

## Sheet: Figure 9
Vehicle	5% Mannitol 20 min + Buffer 30 min
	Exp	Date	Position	Weight	Total plasma	Total plasma	Free plasma	Free plasma	Multiplate	Multiplate
			on table		conc. Tica	conc. TAM	conc. Tica	conc. TAM	ADP	ADP
			(1 or 3)	(g)	(µM)	(µM)	(nM)	(nM)	(AU*min)	(% reversal)
	BE001141-41 Exp 001:1	2015-01-19	1	21.4	-	-	-	-	482
	BE001141-41 Exp 001:2	2015-01-19	2	20.8	-	-	-	-	465
	BE001141-44 Exp 004:1	2015-01-20	3	21.4	-	-	-	-	454
	BE001141-44 Exp 004:2	2015-01-20	4	20.8	-	-	-	-	487
	Mean			21.1	#DIV/0!	#DIV/0!	#DIV/0!	#DIV/0!	472	#DIV/0!
	Median			21.1	#NUM!	#NUM!	#NUM!	#NUM!	473.5	#NUM!
	Geomean			21.0979	#NUM!	#NUM!	#NUM!	#NUM!	471.814	#NUM!
	SD			0.34641	#DIV/0!	#DIV/0!	#DIV/0!	#DIV/0!	15.2534	#DIV/0!
	SEM			0.173205	#DIV/0!	#DIV/0!	#DIV/0!	#DIV/0!	7.62671	#DIV/0!
	Max			21.4	0	0	0	0	487	0
	Min			20.8	0	0	0	0	454	0
	n			4	0	0	0	0	4	0
	CV			1.64175	#DIV/0!	#DIV/0!	#DIV/0!	#DIV/0!	3.23166	#DIV/0!
Ticagrelor
	Ticagrelor (1200 µg/kg + 30 µg/kg*min) 20 min + Buffer 30 min
	Exp	Date	Position	Weight	Total plasma	Total plasma	Free plasma	Free plasma	Multiplate	Multiplate
			on table		conc. Tica	conc. TAM	conc. Tica	conc. TAM	ADP	ADP
			(1 or 3)	(g)	(µM)	(µM)	(nM)	(nM)	(AU*min)	(% reversal)
	BE001141-42 Exp 002:1	2015-01-19	3	21.1	0.482	0.0885	0.811	NS	0
	BE001141-42 Exp 002:2	2015-01-19	4	20	0.602	0.161	1.16	0.317	0
	BE001141-43 Exp 003:1	2015-01-20	1	21.3	0.45	0.0909	0.974	0.193	0
	BE001141-43 Exp 003:2	2015-01-20	2	21.8	0.376	0.0562	NV	0.103	0
	Mean			21.05	0.4775	0.09915	0.981667	0.204333	0	#DIV/0!
	Median			21.2	0.466	0.0897	0.974	0.193	0	#NUM!
	Geomean			21.0396	0.470718	0.0923671	0.971283	0.184708	#NUM!	#NUM!
	SD			0.759386	0.0941258	0.0441649	0.174626	0.107449	0	#DIV/0!
	SEM			0.379693	0.0470629	0.0220824	0.100821	0.0620358	0	#DIV/0!
	Max			21.8	0.602	0.161	1.16	0.317	0	0
	Min			20	0.376	0.0562	0.811	0.103	0	0
	n			4	4	4	3	3	4	0
	CV			3.60753	19.7122	44.5435	17.7888	52.5853	#DIV/0!	#DIV/0!
	NV - No Value, NS - No Sample
Ticagrelor+MEDI2452
	Ticagrelor (1200 µg/kg + 30 µg/kg*min) 20 min + MEDI2452 (50 mg/kg) 30 min
	Exp	Date	Position	Weight	Total plasma	Total plasma	Free plasma	Free plasma	Multiplate	Multiplate
			on table		conc. Tica	conc. TAM	conc. Tica	conc. TAM	ADP	ADP
			(1 or 3)	(g)	(µM)	(µM)	(nM)	(nM)	(AU*min)	(% reversal)
	BE001141-45 Exp 005:1	2015-01-20	1	20.4	3.8	0.296	0.5	0.0597	0	0
	BE001141-45 Exp 005:2	2015-01-20	2	20	4.23	0.354	0.537	0.0696	2	0.423729
	Mean			20.2	4.015	0.325	0.5185	0.06465	1	0.211864
	Median			20.2	4.015	0.325	0.5185	0.06465	1	0.211864
	Geomean			20.199	4.00924	0.323704	0.51817	0.0644602	#NUM!	#NUM!
	SD			0.282843	0.304056	0.0410122	0.026163	0.00700036	1.41421	0.299622
	SEM			0.2	0.215	0.029	0.0185	0.00495	1	0.211864
	Max			20.4	4.23	0.354	0.537	0.0696	2	0.423729
	Min			20	3.8	0.296	0.5	0.0597	0	0
	n			2	2	2	2	2	2	2
	CV			1.40021	7.573	12.6191	5.04589	10.8281	141.421	141.421
Ticagrelor+MEDI2452
	Ticagrelor (1200 µg/kg + 30 µg/kg*min) 20 min + MEDI2452 (100 mg/kg) 30 min
	Exp	Date	Position	Weight	Total plasma	Total plasma	Free plasma	Free plasma	Multiplate	Multiplate
			on table		conc. Tica	conc. TAM	conc. Tica	conc. TAM	ADP	ADP
			(1 or 3)	(g)	(µM)	(µM)	(nM)	(nM)	(AU*min)	(% reversal)
	BE001141-46 Exp 006:1	2015-01-27	1	23.3	6.72	0.592	0.133	<LOQ	196	41.5254
	BE001141-46 Exp 006:2	2015-01-27	2	21.5	7.18	0.775	0.188	NS	175	37.0763
	BE001141-47 Exp 007:2	2015-01-27	4	21.1	5.83	0.532	0.1	<LOQ	243	51.4831
	BE001141-48 Exp 008:1	2015-01-27	3	22.2	7.95	0.881	0.106	<LOQ	257	54.4492
	BE001141-48 Exp 008:2	2015-01-27	4	23	8.3	0.6	0.181	<LOQ	131	27.7542
	Mean			22.22	7.196	0.676	0.1416	#DIV/0!	200.4	42.4576
	Median			22.2	7.18	0.6	0.133	#NUM!	196	41.5254
	Geomean			22.204	7.14038	0.663946	0.136836	#NUM!	194.814	41.2742
	SD			0.941807	0.984901	0.146111	0.0411619	#DIV/0!	51.2328	10.8544
	SEM			0.421189	0.440461	0.0653429	0.0184082	#DIV/0!	22.912	4.85424
	Max			23.3	8.3	0.881	0.188	0	257	54.4492
	Min			21.1	5.83	0.532	0.1	0	131	27.7542
	n			5	5	5	5	0	5	5
	CV			4.23855	13.6868	21.6141	29.0691	#DIV/0!	25.5653	25.5653
	<LOQ - Below limit of quantification (0.03 nmol/L), NS - No Sample
Ticagrelor+MEDI2452
	Ticagrelor (1200 µg/kg + 30 µg/kg*min) 20 min + MEDI2452 (150 mg/kg) 30 min
	Exp	Date	Position	Weight	Total plasma	Total plasma	Free plasma	Free plasma	Multiplate	Multiplate
			on table		conc. Tica	conc. TAM	conc. Tica	conc. TAM	ADP	ADP
			(1 or 3)	(g)	(µM)	(µM)	(nM)	(nM)	(AU*min)	(% reversal)
	BE001141-50 Exp 009:1	2015-01-29	1	22.9	7.65	0.713	<LOQ	<LOQ	356	75.4237
	BE001141-50 Exp 009:2	2015-01-29	2	21.8	6.51	0.595	<LOQ	<LOQ	302	63.9831
	BE001141-51 Exp 010:1	2015-01-29	3	23.2	8.35	0.959	<LOQ	<LOQ	433	91.7373
	BE001141-51 Exp 010:2	2015-01-29	4	22.1	7.02	0.532	<LOQ	<LOQ	448	94.9153
	Mean			22.5	7.3825	0.69975	#DIV/0!	#DIV/0!	384.75	81.5148
	Median			22.5	7.335	0.654	#NUM!	#NUM!	394.5	83.5805
	Geomean			22.4928	7.35049	0.682078	#NUM!	#NUM!	380.019	80.5126
	SD			0.658281	0.79588	0.188413	#DIV/0!	#DIV/0!	68.3197	14.4745
	SEM			0.32914	0.39794	0.0942067	#DIV/0!	#DIV/0!	34.1599	7.23726
	Max			23.2	8.35	0.959	0	0	448	94.9153
	Min			21.8	6.51	0.532	0	0	302	63.9831
	n			4	4	4	0	0	4	4
	CV			2.92569	10.7806	26.9258	#DIV/0!	#DIV/0!	17.7569	17.7569
	<LOQ - Below limit of quantification (0.03 nmol/L)
Ticagrelor+MEDI2452
	Ticagrelor (1200 µg/kg + 30 µg/kg*min) 20 min + MEDI2452 (200 mg/kg) 30 min
	Exp	Date	Position	Weight	Total plasma	Total plasma	Free plasma	Free plasma	Multiplate	Multiplate
			on table		conc. Tica	conc. TAM	conc. Tica	conc. TAM	ADP	ADP
			(1 or 3)	(g)	(µM)	(µM)	(nM)	(nM)	(AU*min)	(% reversal)
	BE001141-52 Exp 11:2	2015-02-03	2	21.5	9.23	0.953	<LOQ	<LOQ	349	73.9407
	BE001141-53 Exp 12:1	2015-02-03	3	21	7.16	0.736	<LOQ	<LOQ	355	75.2119
	BE001141-54 Exp 13:1	2015-02-06	1	20.9	7.69	0.985	<LOQ	<LOQ	420	88.9831
	BE001141-54 Exp 13:2	2015-02-06	2	21.7	8.12	0.892	<LOQ	<LOQ	401	84.9576
	BE001141-55 Exp 14:1	2015-02-06	3	22.1	8.24	0.973	<LOQ	<LOQ	405	85.8051
	BE001141-55 Exp 14:2	2015-02-06	4	21.4	7.14	0.7	<LOQ	<LOQ	432	91.5254
	Mean			21.4333	7.93	0.873167	#DIV/0!	#DIV/0!	393.667	83.404
	Median			21.45	7.905	0.9225	#NUM!	#NUM!	403	85.3814
	Geomean			21.4295	7.89836	0.865294	#NUM!	#NUM!	392.402	83.136
	SD			0.44572	0.786994	0.124902	#DIV/0!	#DIV/0!	34.1624	7.23779
	SEM			0.181965	0.321289	0.0509911	#DIV/0!	#DIV/0!	13.9467	2.95481
	Max			22.1	9.23	0.985	0	0	432	91.5254
	Min			20.9	7.14	0.7	0	0	349	73.9407
	n			6	6	6	0	0	6	6
	CV			2.07957	9.92427	14.3045	#DIV/0!	#DIV/0!	8.67799	8.67799
	<LOQ - Below limit of quantification (0.03 nmol/L)
Ticagrelor+MEDI2452
	Ticagrelor (1200 µg/kg + 30 µg/kg*min) 20 min + MEDI2452 (250 mg/kg) 30 min
	Exp	Date	Position	Weight	Total plasma	Total plasma	Free plasma	Free plasma	Multiplate	Multiplate
			on table		conc. Tica	conc. TAM	conc. Tica	conc. TAM	ADP	ADP
			(1 or 3)	(g)	(µM)	(µM)	(nM)	(nM)	(AU*min)	(% reversal)
	BE001141-56 Exp 015:1	2015-02-26	1	23	9.86	1.24	<LOQ	NS	433	91.7373
	BE001141-56 Exp 015:2	2015-02-26	2	22.9	8.52	0.914	<LOQ	<LOQ	425	90.0424
	BE001141-57 Exp 016:1	2015-02-26	3	23.2	8.21	0.863	<LOQ	<LOQ	485	102.754
	BE001141-57 Exp 016:2	2015-02-26	4	20.5	7.73	0.945	<LOQ	<LOQ	450	95.339
	Mean			22.4	8.58	0.9905	#DIV/0!	#DIV/0!	448.25	94.9682
	Median			22.95	8.365	0.9295	#NUM!	#NUM!	441.5	93.5381
	Geomean			22.3718	8.54496	0.980511	#NUM!	#NUM!	447.67	94.8453
	SD			1.27279	0.913126	0.169734	#DIV/0!	#DIV/0!	26.6255	5.64099
	SEM			0.636396	0.456563	0.0848671	#DIV/0!	#DIV/0!	13.3127	2.8205
	Max			23.2	9.86	1.24	0	0	485	102.754
	Min			20.5	7.73	0.863	0	0	425	90.0424
	n			4	4	4	0	0	4	4
	CV			5.68211	10.6425	17.1362	#DIV/0!	#DIV/0!	5.93987	5.93987
	<LOQ - Below limit of quantification (0.03 nmol/L), NS - No Sample
